# Supplementary material for: Molecular Analysis of Tick-Borne Bacterial Pathogens from Ticks Infesting Animal Hosts in Kyrgyzstan, 2021
Source: Microorganisms. 2024 May 22;12(6):1046. doi: 10.3390/microorganisms12061046 (PMC11205634; doi:10.3390/microorganisms12061046)
Supplement: Supplementary file 1 [file microorganisms-12-01046-s001.zip]

Archive with 1 entries (1 files):
- microorganisms-3005616-supplementary.pdf
